# Supplementary material for: Discovering recent selection forces shaping the evolution of dengue viruses based on polymorphism data across geographic scales
Source: Virus Evol. 2022 Nov 29;8(2):veac108. doi: 10.1093/ve/veac108 (PMC9789396; doi:10.1093/ve/veac108)
Supplement: veac108_Supp [file veac108_supp.zip]

Archive with 1 entries (1 files):
- suppl_data/supplementary_materials_revised_1128.pdf
